# Supplementary material for: Multiple Criteria Decision Analysis (MCDA) for evaluating cancer treatments in hospital-based health technology assessment: The Paraconsistent Value Framework
Source: PLoS One. 2022 May 25;17(5):e0268584. doi: 10.1371/journal.pone.0268584 (PMC9132343; doi:10.1371/journal.pone.0268584)
Supplement: S2 File — (XLSX) [file pone.0268584.s007.xlsx]

## Sheet: Scope
	Title:	Paraconsitent MCDA Framework for Cancer Treatment
	Background information on the disease or health condition:
	The technology:
	The population:
	The comparator technologies:
	The evidence base:
	The measures of health outcome:
	The measures of costs:
	Other issues:

## Sheet: Configuration
	1) Number of Technologies (max 10)	6
	2) Number of Criteria (max 15)	5
	3) Control Value	0.6
	4) Number of Stakeholders (max 20)	11
	5) Number of Groups (max 7)	3		44	49
								0.4	0		0.5	1
	6) Stakeholders per Group							0.6	0		0.5	0.5
	Group A:	4			11			1	0.4		0.5	0
								1	0.6		0.5	0.5
	Group B:	6	10	12	23			0.6	1		0	0.5
								0.4	1		0.5	0.5
	Group C:	1	11	24	25			0	0.6		1	0.5
								0	0.4		0.5	0.5
	Group D:	3	14	26	31			0.4	0		0.5	1
											0.5	0.5
	Group E:	3	17	32	37						0.8	0.8
											0.5	0.5
	Group F:	3	20	38	43						0.2	0.2
											0.5	0.5
	Group G:	3	23	44	49						0.8	0.2
											0.5	0.5
											0.2	0.8
											0.5	0.5

## Sheet: Value tree
		Criteria	Name	Definition
		Criterion 1	Overall survival (OS)	Median survival time from randomization to treatment to death
		Criterion 2	Progression free survival (PFS)	Median survival time in which patients do not show disease progression
Total Value		Criterion 3	Grade 3 and 4 adverse events (AEs)	Proportion of patients experiencing grade 3 or grade 4 adverse effects
		Criterion 4	Cost of Treatmente (CT)	Treatment cost, considering direct medical costs, based on economic evaluations carried out in Brazil
		Criterion 5	Burden of disease (BoD)	Degree of severity of the disease in relation to mortality and disability derived from morbidity, which can be defined based on disability-adjusted life years (DALYs) lost
		Criterion 6	Criterion 6
		Criterion 7	Criterion 7
		Criterion 8	Criterion 8
		Criterion 9	Criterion 9
		Criterion 10	Criterion 10
		Criterion 11	Criterion 11
		Criterion 12	Criterion 12
		Criterion 13	Criterion 13
		Criterion 14	Criterion 14
		Criterion 15	Criterion 15

## Sheet: Performance Matrix
		Technologies Criteria	Range (min)	Range (max)	Modified Flox	Modified IFL	mFOLFOX6	FOLFIRI	Panitumumab	Cetuximab	Technology 7	Technology 8	Technology 9	Technology 10
		Overall survival (OS)	10	1	19	14.8	20.6	21.5	23.9	19.9
		Progression free survival (PFS)	1	10	7.9	7	8	8.5	7.3	8.9
		Grade 3 and 4 adverse events (AEs)	1	10	14.8	53.8	31	15	42	28.2
		Cost of Treatmente (CT)	1	10	3329.88	1235.13	1235.13	3545.35	16299.9	14686
		Burden of disease (BoD)	1	10	19000000	19000000	19000000	19000000	19000000	19000000

## Sheet: Individual Weights
		Individual Weights - Direct rating
			1)	Use a ten-point rating scale (1 as not important and 10 very important) to weight criteria
					Overall survival (OS)			Progression free survival (PFS)			Grade 3 and 4 adverse events (AEs)			Cost of Treatmente (CT)			Burden of disease (BoD)
			Stakeholder 1		100			35			80			75			60			6			7			8			7			6			5			4			3			2			1
			Stakeholder 2		100			40			70			60			80			6			7			8			7			6			5			4			3			2			1
			Stakeholder 3		100			90			95			70			80			6			7			8			7			6			5			4			3			2			1
			Stakeholder 4		70			80			95			90			100			6			7			8			7			6			5			4			3			2			1
			Stakeholder 5		85			80			95			90			100			6			7			8			7			6			5			4			3			2			1
			Stakeholder 6		90			100			80			85			75			6			7			8			7			6			5			4			3			2			1
			Stakeholder 7		80			100			70			30			60			6			7			8			7			6			5			4			3			2			1
			Stakeholder 8		100			70			50			80			90			6			7			8			7			6			5			4			3			2			1
			Stakeholder 9		90			75			78			80			100			6			7			8			7			6			5			4			3			2			1
			Stakeholder 10		60			80			90			70			100			6			7			8			7			6			5			4			3			2			1
			Stakeholder 11		100			60			90			80			85			6			7			8			7			6			5			4			3			2			1
			Stakeholder 12		1			2			3			4			5			6			7			8			7			6			5			4			3			2			1
			Stakeholder 13		1			2			3			4			5			6			7			8			7			6			5			4			3			2			1
			Stakeholder 14		1			2			3			4			5			6			7			8			7			6			5			4			3			2			1
			Stakeholder 15		1			2			3			4			5			6			7			8			7			6			5			4			3			2			1
			Stakeholder 16		1			2			3			4			5			6			7			8			7			6			5			4			3			2			1
			Stakeholder 17		1			2			3			4			5			6			7			8			7			6			5			4			3			2			1
			Stakeholder 18		1			2			3			4			5			6			7			8			7			6			5			4			3			2			1
			Stakeholder 19		1			2			3			4			5			6			7			8			7			6			5			4			3			2			1
			Stakeholder 20		1			2			3			4			5			6			7			8			7			6			5			4			3			2			1
			401.636		88.6364			73.6364			81.1818			73.6364			84.5455			6			7			8			7			6			5			4			3			2			1
			2)	The normalised weights are automatically estimated from the weights above
					0.220688			0.183341			0.202128			0.183341			0.210502			0.0149389			0.0174287			0.0199185			0.0174287			0.0149389			0.0124491			0.00995926			0.00746944			0.00497963			0.00248981
					Normalised weight			Normalised weight			Normalised weight			Normalised weight			Normalised weight
					for Overall survival (OS)			for Progression free survival (PFS)			for Grade 3 and 4 adverse events (AEs)			for Cost of Treatmente (CT)			for Burden of disease (BoD)

## Sheet: Individual Scores 
		Criterion	Weight	Section	C & S	Oncology		Surgery		Radiotherapy		Palliative		Management		Economics		Epidemiology		Pharmacy		Industry		Media		Patient		Stakeholder 12		Stakeholder 13		Stakeholder 14		Stakeholder 15		Stakeholder 16		Stakeholder 17		Stakeholder 18		Stakeholder 19		Stakeholder 20
			Peso	Peso		ai,j,1	bi,j,1	ai,j,2	bi,j,2	ai,j,3	bi,j,3	ai,j,4	bi,j,4	ai,j,5	bi,j,5	ai,j,6	bi,j,6	ai,j,7	bi,j,7	ai,j,8	bi,j,8	ai,j,9	bi,j,9	ai,j,10	bi,j,10	ai,j,11	bi,j,11	ai,j,12	bi,j,12	ai,j,13	bi,j,13	ai,j,14	bi,j,14	ai,j,15	bi,j,15	ai,j,16	bi,j,16	ai,j,17.	bi,j,17	ai,j,18	bi,j,18	ai,j,19	bi,j,19	ai,j,20	bi,j,20
		C01	W01	S1	C01S1	1	0.1	0.9	0.2	0.9	0.1	0.85	0.05	0.8	0.3	1	0	0.9	0.15	0.94	0.02	0.78	0.45	0.97	0.12	0.95	0	0.9	0.1	1	0.1	0.9	0	0.9	0	1	0.1	0.9	0	0.9	0	1	0	0.9	0.1
				S2	C01S2	1	0.15	0.8	0.2	0.75	0.1	0.85	0.13	0.7	0.3	1	0	0.8	0.25	0.9	0.07	0.78	0.45	0.7	0.12	0.9	0	0.8	0.3	0.8	0.2	0.7	0.3	0.7	0.3	0.8	0.2	0.7	0.3	0.7	0.3	0.7	0.2	0.8	0.3
				S3	C01S3	1	0.15	0.8	0.2	0.7	0.1	0.75	0.05	0.62	0.3	1	0	0.7	0.35	0.75	0.28	0.78	0.45	0.5	0.3	0.9	0	0.6	0.5	0.6	0.4	0.5	0.4	0.5	0.4	0.6	0.4	0.5	0.4	0.5	0.4	0.5	0.5	0.6	0.5
				S4	C01S4	1	0.15	0.7	0.3	0.65	0.05	0.7	0.05	0.58	0.3	0.9	0	0.6	0.4	0.66	0.5	0.78	0.45	0.35	0.5	0.9	0	0.33	0.69	0.3	0.7	0.26	0.73	0.26	0.73	0.3	0.7	0.26	0.73	0.26	0.73	0.3	0.7	0.33	0.69
				S5	C01S5	0.5	0.95	0.3	0.1	0.6	0.05	0.5	0.2	0.5	0.4	0.7	0.7	0.2	0.43	0.4	0.02	0.7	0.45	0.18	0.65	0.6	0.5	0.1	0.8	0.2	0.9	0.2	1	0.2	1	0.2	0.9	0.2	1	0.2	1	0	1	0.1	0.8
		C02	W02	S1	C02S1	0.85	0.5	0.6	0.3	0.85	0.2	0.9	0.05	0.8	0.3	1	0	0.9	0.2	0.9	0.4	0.65	0.55	0.98	0.02	0.8	0.2	0.95	0.15	1	0.1	0.85	0	0.85	0	1	0.1	0.85	0	0.85	0	1	0.05	0.95	0.15
				S2	C02S2	0.85	0.5	0.6	0.3	0.6	0.18	0.8	0.05	0.75	0.3	0.9	0	0.85	0.23	0.8	0.4	0.65	0.55	0.7	0.2	0.68	0.2	0.85	0.25	0.85	0.3	0.73	0.35	0.73	0.35	0.85	0.3	0.73	0.35	0.73	0.35	0.75	0.25	0.85	0.25
				S3	C02S3	0.5	0.7	0.4	0.4	0.5	0.1	0.8	0.2	0.69	0.3	0.8	0.1	0.74	0.3	0.68	0.2	0.65	0.55	0.5	0.32	0.68	0.2	0.55	0.45	0.65	0.4	0.45	0.55	0.45	0.55	0.65	0.4	0.45	0.55	0.45	0.55	0.55	0.45	0.55	0.45
				S4	C02S4	0.5	0.7	0.3	0.4	0.4	0.1	0.7	0.2	0.66	0.35	0.7	0.29	0.3	0.15	0.55	0.2	0.65	0.55	0.34	0.65	0.56	0.1	0.31	0.79	0.29	0.7	0.24	0.83	0.24	0.83	0.29	0.7	0.24	0.83	0.24	0.83	0.35	0.65	0.31	0.79
				S5	C02S5	0.2	0.9	0.15	0.15	0.2	0.05	0.4	0.2	0.55	0.5	0.5	0.4	0.2	0.08	0.45	0.09	0.55	0.55	0.27	0.65	0.3	0	0.15	0.75	0.15	0.85	0.25	1	0.25	1	0.15	0.85	0.25	1	0.25	1	0	0.95	0.15	0.75
		C03	W03	S1	C03S1	0.95	0.05	0.9	0.1	0.99	0	0.9	0.05	0.9	0.2	1	0	0.8	0.01	0.99	0	0.3	0.37	0.8	0.2	0.9	0.1	0.98	0.18	0.88	0.12	0.82	0.07	0.82	0.07	0.88	0.12	0.82	0.07	0.82	0.07	0.92	0.08	0.98	0.18
				S2	C03S2	0.75	0.4	0.8	0.2	0.97	0	0.8	0.05	0.8	0.27	0.7	0.1	0.68	0.06	0.84	0.05	0.22	0.32	0.5	0.3	0.7	0	0.83	0.27	0.77	0.18	0.63	0.28	0.63	0.28	0.77	0.18	0.63	0.28	0.63	0.28	0.67	0.23	0.83	0.27
				S3	C03S3	0.5	0.3	0.7	0.2	0.5	0.25	0.5	0.15	0.7	0.3	0.5	0.2	0.6	0.08	0.45	0.08	0.13	0.27	0.35	0.3	0.56	0	0.57	0.48	0.62	0.43	0.52	0.45	0.52	0.45	0.62	0.43	0.52	0.45	0.52	0.45	0.52	0.47	0.57	0.48
				S4	C03S4	0.3	0.3	0.4	0.1	0.03	0	0.2	0.15	0.55	0.38	0.3	0.2	0.35	0.08	0.2	0.03	0.04	0.2	0.18	0.2	0.41	0	0.24	0.65	0.37	0.67	0.33	0.64	0.33	0.64	0.37	0.67	0.33	0.64	0.33	0.64	0.17	0.73	0.24	0.65
				S5	C03S5	0.15	0.1	0.2	0.1	0.01	0	0.1	0.05	0.4	0.5	0	0.2	0.05	0.03	0.02	0.06	0.01	0.2	0.01	0.3	0.3	0	0.17	0.83	0.18	0.02	0.21	0.95	0.21	0.95	0.18	0.02	0.21	0.95	0.21	0.95	0.05	0.98	0.17	0.83
		C04	W04	S1	C04S1	0.9	0.6	0.9	0.07	1	0	0.95	0.02	0.85	0.2	1	0	0.92	0.05	0.91	0.01	0.7	0.5	0.98	0	0.85	0.1	1	0.21	0.91	0.15	0.85	0.1	0.85	0.1	0.91	0.15	0.85	0.1	0.85	0.1	0.95	0.11	1	0.21
				S2	C04S2	0.85	0.6	0.9	0.12	0.98	0	0.95	0.1	0.78	0.25	1	0	0.87	0.1	0.8	0.03	0.6	0.5	0.88	0	0.85	0.2	0.86	0.3	0.8	0.21	0.66	0.31	0.66	0.31	0.8	0.21	0.66	0.31	0.66	0.31	0.7	0.26	0.86	0.3
				S3	C04S3	0.85	0.6	0.8	0.12	0.93	0.02	0.8	0.1	0.65	0.3	1	0	0.82	0.18	0.73	0.03	0.55	0.55	0.88	0	0.7	0.2	0.6	0.51	0.65	0.46	0.55	0.48	0.55	0.48	0.65	0.46	0.55	0.48	0.55	0.48	0.55	0.5	0.6	0.51
				S4	C04S4	0.7	0.5	0.8	0.21	0.8	0.15	0.7	0.1	0.55	0.45	1	0	0.75	0.22	0.68	0.05	0.51	0.55	0.88	0	0.7	0.35	0.48	0.68	0.22	0.7	0.28	0.6	0.28	0.6	0.22	0.7	0.28	0.6	0.28	0.6	0.3	0.76	0.48	0.68
				S5	C04S5	0.5	0.15	0.65	0.21	0.6	0.3	0.55	0.02	0.43	0.55	0.85	0.15	0.66	0.3	0.52	0.06	0.51	0.6	0.6	0.99	0.35	0	0.2	0.86	0.21	0.05	0.24	0.98	0.24	0.98	0.21	0.05	0.24	0.98	0.24	0.98	0.08	1	0.2	0.86
		C05	W05	S1	C05S1	0.9	0.05	0.5	0.4	0.9	0.1	0.9	0.05	0.8	0.3	0.8	0.6	0.85	0.2	0.99	0.02	0.85	0.26	0.95	0.04	0.9	0.3	0.06	0.1	0.95	0.85	0.04	0	0.04	0	0.95	0.85	0.04	0	0.04	0	1	0.88	0.06	0.1
				S2	C05S2	0.9	0.15	0.4	0.4	0.8	0.2	0.8	0.05	0.7	0.3	0.6	0.7	0.78	0.13	0.97	0.1	0.78	0.26	0.9	0.04	0.8	0.3	0.8	0.3	0.8	0.2	0.7	0.3	0.7	0.3	0.8	0.2	0.7	0.3	0.7	0.3	0.7	0.2	0.8	0.3
				S3	C05S3	0.8	0.25	0.4	0.5	0.7	0.2	0.7	0.16	0.6	0.3	0.4	0.8	0.69	0.3	0.76	0.3	0.73	0.32	0.78	0.15	0.8	0.15	0.6	0.5	0.6	0.4	0.5	0.4	0.5	0.4	0.6	0.4	0.5	0.4	0.5	0.4	0.5	0.5	0.6	0.5
				S4	C05S4	0.7	0.6	0.27	0.5	0.7	0.2	0.65	0.25	0.5	0.3	0.3	0.95	0.65	0.39	0.61	0.33	0.73	0.36	0.61	0.35	0.65	0	0.33	0.69	0.3	0.7	0.26	0.73	0.26	0.73	0.3	0.7	0.26	0.73	0.26	0.73	0.3	0.7	0.33	0.69
				S5	C05S5	0.1	0.95	0.27	0.5	0.5	0.15	0.5	0.25	0.47	0.4	0.3	0.95	0.54	0.48	0.21	0.17	0.66	0.36	0.45	0.45	0.5	0	0.1	0.8	0.9	0.08	1	0.15	1	0.15	0.9	0.08	1	0.15	1	0.15	0	1	0.1	0.8
		C06	W06	S1	C06S1	0.9	0.1	1	0.1	1	0.1	0.9	0	1	0	1	0	0.9	0	1	0	1	0	0.9	0.1	1	0.1	1	0.1	0.9	0	1	0	1	0	0.9	0	1	0	1	0	0.9	0.1	1	0.1
				S2	C06S2	0.8	0.3	0.8	0.2	0.8	0.2	0.7	0.3	0.7	0.2	0.7	0.2	0.7	0.3	0.7	0.2	0.7	0.2	0.8	0.3	0.8	0.2	0.8	0.2	0.7	0.3	0.7	0.2	0.7	0.2	0.7	0.3	0.7	0.2	0.7	0.2	0.8	0.3	0.8	0.2
				S3	C06S3	0.6	0.5	0.6	0.4	0.6	0.4	0.5	0.4	0.5	0.5	0.5	0.5	0.5	0.4	0.5	0.5	0.5	0.5	0.6	0.5	0.6	0.4	0.6	0.4	0.5	0.4	0.5	0.5	0.5	0.5	0.5	0.4	0.5	0.5	0.5	0.5	0.6	0.5	0.6	0.4
				S4	C06S4	0.4	0.6	0.4	0.7	0.4	0.7	0.3	0.6	0.3	0.7	0.3	0.7	0.3	0.6	0.3	0.7	0.3	0.7	0.4	0.6	0.4	0.7	0.4	0.7	0.3	0.6	0.3	0.7	0.3	0.7	0.3	0.6	0.3	0.7	0.3	0.7	0.4	0.6	0.4	0.7
				S5	C06S5	0.1	0.8	0.2	0.9	0.2	0.9	0.13	1	0	1	0	1	0.13	1	0	1	0	1	0.1	0.8	0.2	0.9	0.2	0.9	0.13	1	0	1	0	1	0.13	1	0	1	0	1	0.1	0.8	0.2	0.9
		C07	W07	S1	C07S1	0.95	0.15	1	0.1	1	0.1	0.85	0	1	0.05	1	0.05	0.85	0	1	0.05	1	0.05	0.95	0.15	1	0.1	1	0.1	0.85	0	1	0.05	1	0.05	0.85	0	1	0.05	1	0.05	0.95	0.15	1	0.1
				S2	C07S2	0.85	0.25	0.85	0.3	0.85	0.3	0.73	0.35	0.75	0.25	0.75	0.25	0.73	0.35	0.75	0.25	0.75	0.25	0.85	0.25	0.85	0.3	0.85	0.3	0.73	0.35	0.75	0.25	0.75	0.25	0.73	0.35	0.75	0.25	0.75	0.25	0.85	0.25	0.85	0.3
				S3	C07S3	0.55	0.45	0.65	0.4	0.65	0.4	0.45	0.55	0.55	0.45	0.55	0.45	0.45	0.55	0.55	0.45	0.55	0.45	0.55	0.45	0.65	0.4	0.65	0.4	0.45	0.55	0.55	0.45	0.55	0.45	0.45	0.55	0.55	0.45	0.55	0.45	0.55	0.45	0.65	0.4
				S4	C07S4	0.4	0.65	0.35	0.75	0.35	0.75	0.24	0.78	0.35	0.65	0.35	0.65	0.24	0.78	0.35	0.65	0.35	0.65	0.4	0.65	0.35	0.75	0.35	0.75	0.24	0.78	0.35	0.65	0.35	0.65	0.24	0.78	0.35	0.65	0.35	0.65	0.4	0.65	0.35	0.75
				S5	C07S5	0.05	0.88	0.15	0.85	0.15	0.85	0.12	1	0	0.95	0	0.95	0.12	1	0	0.95	0	0.95	0.05	0.88	0.15	0.85	0.15	0.85	0.12	1	0	0.95	0	0.95	0.12	1	0	0.95	0	0.95	0.05	0.88	0.15	0.85
		C08	W08	S1	C08S1	0.98	0.18	0.88	0.12	0.88	0.12	0.82	0.07	0.92	0.08	0.92	0.08	0.82	0.07	0.92	0.08	0.92	0.08	0.98	0.18	0.88	0.12	0.88	0.12	0.82	0.07	0.92	0.08	0.92	0.08	0.82	0.07	0.92	0.08	0.92	0.08	0.98	0.18	0.88	0.12
				S2	C08S2	0.83	0.27	0.77	0.18	0.77	0.18	0.63	0.28	0.67	0.23	0.67	0.23	0.63	0.28	0.67	0.23	0.67	0.23	0.83	0.27	0.77	0.18	0.77	0.18	0.63	0.28	0.67	0.23	0.67	0.23	0.63	0.28	0.67	0.23	0.67	0.23	0.83	0.27	0.77	0.18
				S3	C08S3	0.57	0.48	0.62	0.43	0.62	0.43	0.52	0.45	0.52	0.47	0.52	0.47	0.52	0.45	0.52	0.47	0.52	0.47	0.57	0.48	0.62	0.43	0.62	0.43	0.52	0.45	0.52	0.47	0.52	0.47	0.52	0.45	0.52	0.47	0.52	0.47	0.57	0.48	0.62	0.43
				S4	C08S4	0.45	0.65	0.37	0.85	0.37	0.85	0.33	0.57	0.27	0.86	0.27	0.86	0.33	0.57	0.27	0.86	0.27	0.86	0.45	0.65	0.37	0.85	0.37	0.85	0.33	0.57	0.27	0.86	0.27	0.86	0.33	0.57	0.27	0.86	0.27	0.86	0.45	0.65	0.37	0.85
				S5	C08S5	0.08	0.83	0.18	0.95	0.18	0.95	0.21	0.95	0.05	0.98	0.05	0.98	0.21	0.95	0.05	0.98	0.05	0.98	0.08	0.83	0.18	0.95	0.18	0.95	0.21	0.95	0.05	0.98	0.05	0.98	0.21	0.95	0.05	0.98	0.05	0.98	0.08	0.83	0.18	0.95
		C09	W09	S1	C09S1	1	0.21	0.91	0.15	0.91	0.15	0.85	0.1	0.95	0.11	0.95	0.11	0.85	0.1	0.95	0.11	0.95	0.11	1	0.21	0.91	0.15	0.91	0.15	0.85	0.1	0.95	0.11	0.95	0.11	0.85	0.1	0.95	0.11	0.95	0.11	1	0.21	0.91	0.15
				S2	C09S2	0.86	0.3	0.8	0.21	0.8	0.21	0.66	0.31	0.7	0.26	0.7	0.26	0.66	0.31	0.7	0.26	0.7	0.26	0.86	0.3	0.8	0.21	0.8	0.21	0.66	0.31	0.7	0.26	0.7	0.26	0.66	0.31	0.7	0.26	0.7	0.26	0.86	0.3	0.8	0.21
				S3	C09S3	0.6	0.51	0.65	0.46	0.65	0.46	0.55	0.48	0.55	0.5	0.55	0.5	0.55	0.48	0.55	0.5	0.55	0.5	0.6	0.51	0.65	0.46	0.65	0.46	0.55	0.48	0.55	0.5	0.55	0.5	0.55	0.48	0.55	0.5	0.55	0.5	0.6	0.51	0.65	0.46
				S4	C09S4	0.39	0.76	0.3	0.7	0.3	0.7	0.36	0.6	0.3	0.76	0.3	0.76	0.36	0.6	0.3	0.76	0.3	0.76	0.39	0.76	0.3	0.7	0.3	0.7	0.36	0.6	0.3	0.76	0.3	0.76	0.36	0.6	0.3	0.76	0.3	0.76	0.39	0.76	0.3	0.7
				S5	C09S5	0.1	0.86	0.15	0.93	0.15	0.93	0.24	0.98	0.08	1	0.08	1	0.24	0.98	0.08	1	0.08	1	0.1	0.86	0.15	0.93	0.15	0.93	0.24	0.98	0.08	1	0.08	1	0.24	0.98	0.08	1	0.08	1	0.1	0.86	0.15	0.93
		C10	W10	S1	C10S1	0.94	0.14	0.84	0.08	0.84	0.08	0.78	0.03	0.88	0.04	0.88	0.04	0.78	0.03	0.88	0.04	0.88	0.04	0.94	0.14	0.84	0.08	0.84	0.08	0.78	0.03	0.88	0.04	0.88	0.04	0.78	0.03	0.88	0.04	0.88	0.04	0.94	0.14	0.84	0.08
				S2	C10S2	0.79	0.23	0.73	0.14	0.73	0.14	0.59	0.24	0.63	0.19	0.63	0.19	0.59	0.24	0.63	0.19	0.63	0.19	0.79	0.23	0.73	0.14	0.73	0.14	0.59	0.24	0.63	0.19	0.63	0.19	0.59	0.24	0.63	0.19	0.63	0.19	0.79	0.23	0.73	0.14
				S3	C10S3	0.53	0.44	0.58	0.39	0.58	0.39	0.48	0.41	0.48	0.43	0.48	0.43	0.48	0.41	0.48	0.43	0.48	0.43	0.53	0.44	0.58	0.39	0.58	0.39	0.48	0.41	0.48	0.43	0.48	0.43	0.48	0.41	0.48	0.43	0.48	0.43	0.53	0.44	0.58	0.39
				S4	C10S4	0.41	0.69	0.33	0.63	0.33	0.63	0.29	0.53	0.23	0.69	0.23	0.69	0.29	0.53	0.23	0.69	0.23	0.69	0.41	0.69	0.33	0.63	0.33	0.63	0.29	0.53	0.23	0.69	0.23	0.69	0.29	0.53	0.23	0.69	0.23	0.69	0.41	0.69	0.33	0.63
				S5	C10S5	0.13	0.79	0.14	0.9	0.14	0.9	0.17	0.91	0.01	0.94	0.01	0.94	0.17	0.91	0.01	0.94	0.01	0.94	0.13	0.79	0.14	0.9	0.14	0.9	0.17	0.91	0.01	0.94	0.01	0.94	0.17	0.91	0.01	0.94	0.01	0.94	0.13	0.79	0.14	0.9
		C11	W11	S1	C11S1	1	0.21	0.91	0.15	0.91	0.15	0.85	0.1	0.95	0.11	0.95	0.11	0.85	0.1	0.95	0.11	0.95	0.11	1	0.21	0.91	0.15	0.91	0.15	0.85	0.1	0.95	0.11	0.95	0.11	0.85	0.1	0.95	0.11	0.95	0.11	1	0.21	0.91	0.15
				S2	C11S2	0.86	0.3	0.8	0.21	0.8	0.21	0.66	0.31	0.7	0.26	0.7	0.26	0.66	0.31	0.7	0.26	0.7	0.26	0.86	0.3	0.8	0.21	0.8	0.21	0.66	0.31	0.7	0.26	0.7	0.26	0.66	0.31	0.7	0.26	0.7	0.26	0.86	0.3	0.8	0.21
				S3	C11S3	0.6	0.51	0.65	0.46	0.65	0.46	0.55	0.48	0.55	0.5	0.55	0.5	0.55	0.48	0.55	0.5	0.55	0.5	0.6	0.51	0.65	0.46	0.65	0.46	0.55	0.48	0.55	0.5	0.55	0.5	0.55	0.48	0.55	0.5	0.55	0.5	0.6	0.51	0.65	0.46
				S4	C11S4	0.48	0.68	0.4	0.76	0.4	0.76	0.36	0.7	0.3	0.77	0.3	0.77	0.36	0.7	0.3	0.77	0.3	0.77	0.48	0.68	0.4	0.76	0.4	0.76	0.36	0.7	0.3	0.77	0.3	0.77	0.36	0.7	0.3	0.77	0.3	0.77	0.48	0.68	0.4	0.76
				S5	C11S5	0.07	0.86	0.11	0.88	0.11	0.88	0.24	0.98	0.08	1	0.08	1	0.24	0.98	0.08	1	0.08	1	0.07	0.86	0.11	0.88	0.11	0.88	0.24	0.98	0.08	1	0.08	1	0.24	0.98	0.08	1	0.08	1	0.07	0.86	0.11	0.88
		C12	W12	S1	C12S1	0.94	0.14	0.84	0.08	0.84	0.08	0.78	0.03	0.88	0.04	0.88	0.04	0.78	0.03	0.88	0.04	0.88	0.04	0.94	0.14	0.84	0.08	0.84	0.08	0.78	0.03	0.88	0.04	0.88	0.04	0.78	0.03	0.88	0.04	0.88	0.04	0.94	0.14	0.84	0.08
				S2	C12S2	0.79	0.23	0.73	0.14	0.73	0.14	0.59	0.24	0.63	0.19	0.63	0.19	0.59	0.24	0.63	0.19	0.63	0.19	0.79	0.23	0.73	0.14	0.73	0.14	0.59	0.24	0.63	0.19	0.63	0.19	0.59	0.24	0.63	0.19	0.63	0.19	0.79	0.23	0.73	0.14
				S3	C12S3	0.53	0.44	0.58	0.39	0.58	0.39	0.48	0.41	0.48	0.43	0.48	0.43	0.48	0.41	0.48	0.43	0.48	0.43	0.53	0.44	0.58	0.39	0.58	0.39	0.48	0.41	0.48	0.43	0.48	0.43	0.48	0.41	0.48	0.43	0.48	0.43	0.53	0.44	0.58	0.39
				S4	C12S4	0.31	0.74	0.29	0.63	0.29	0.63	0.22	0.63	0.21	0.72	0.21	0.72	0.22	0.63	0.21	0.72	0.21	0.72	0.31	0.74	0.29	0.63	0.29	0.63	0.22	0.63	0.21	0.72	0.21	0.72	0.22	0.63	0.21	0.72	0.21	0.72	0.31	0.74	0.29	0.63
				S5	C12S5	0.13	0.79	0.14	0.91	0.14	0.91	0.17	0.91	0.01	0.94	0.01	0.94	0.17	0.91	0.01	0.94	0.01	0.94	0.13	0.79	0.14	0.91	0.14	0.91	0.17	0.91	0.01	0.94	0.01	0.94	0.17	0.91	0.01	0.94	0.01	0.94	0.13	0.79	0.14	0.91
		C13	W13	S1	C13S1	1	0.1	0.9	0	0.9	0	1	0	0.9	0.1	0.9	0.1	1	0	0.9	0.1	0.9	0.1	1	0.1	0.9	0	0.9	0	1	0	0.9	0.1	0.9	0.1	1	0	0.9	0.1	0.9	0.1	1	0.1	0.9	0
				S2	C13S2	0.8	0.2	0.7	0.3	0.7	0.3	0.7	0.2	0.8	0.3	0.8	0.3	0.7	0.2	0.8	0.3	0.8	0.3	0.8	0.2	0.7	0.3	0.7	0.3	0.7	0.2	0.8	0.3	0.8	0.3	0.7	0.2	0.8	0.3	0.8	0.3	0.8	0.2	0.7	0.3
				S3	C13S3	0.6	0.4	0.5	0.4	0.5	0.4	0.5	0.5	0.6	0.5	0.6	0.5	0.5	0.5	0.6	0.5	0.6	0.5	0.6	0.4	0.5	0.4	0.5	0.4	0.5	0.5	0.6	0.5	0.6	0.5	0.5	0.5	0.6	0.5	0.6	0.5	0.6	0.4	0.5	0.4
				S4	C13S4	0.33	0.7	0.3	0.6	0.3	0.6	0.3	0.7	0.29	0.6	0.29	0.6	0.3	0.7	0.29	0.6	0.29	0.6	0.33	0.7	0.3	0.6	0.3	0.6	0.3	0.7	0.29	0.6	0.29	0.6	0.3	0.7	0.29	0.6	0.29	0.6	0.33	0.7	0.3	0.6
				S5	C13S5	0.2	0.9	0.2	1	0.2	1	0	1	0.1	0.8	0.1	0.8	0	1	0.1	0.8	0.1	0.8	0.2	0.9	0.2	1	0.2	1	0	1	0.1	0.8	0.1	0.8	0	1	0.1	0.8	0.1	0.8	0.2	0.9	0.2	1
		C14	W14	S1	C14S1	1	0.1	0.85	0	0.85	0	1	0.05	0.95	0.15	0.95	0.15	1	0.05	0.95	0.15	0.95	0.15	1	0.1	0.85	0	0.85	0	1	0.05	0.95	0.15	0.95	0.15	1	0.05	0.95	0.15	0.95	0.15	1	0.1	0.85	0
				S2	C14S2	0.85	0.3	0.73	0.35	0.73	0.35	0.75	0.25	0.85	0.25	0.85	0.25	0.75	0.25	0.85	0.25	0.85	0.25	0.85	0.3	0.73	0.35	0.73	0.35	0.75	0.25	0.85	0.25	0.85	0.25	0.75	0.25	0.85	0.25	0.85	0.25	0.85	0.3	0.73	0.35
				S3	C14S3	0.65	0.4	0.45	0.55	0.45	0.55	0.55	0.45	0.55	0.45	0.55	0.45	0.55	0.45	0.55	0.45	0.55	0.45	0.65	0.4	0.45	0.55	0.45	0.55	0.55	0.45	0.55	0.45	0.55	0.45	0.55	0.45	0.55	0.45	0.55	0.45	0.65	0.4	0.45	0.55
				S4	C14S4	0.35	0.77	0.24	0.68	0.24	0.68	0.35	0.76	0.4	0.65	0.4	0.65	0.35	0.76	0.4	0.65	0.4	0.65	0.35	0.77	0.24	0.68	0.24	0.68	0.35	0.76	0.4	0.65	0.4	0.65	0.35	0.76	0.4	0.65	0.4	0.65	0.35	0.77	0.24	0.68
				S5	C14S5	0.15	0.85	0.25	1	0.25	1	0	0.95	0.15	0.75	0.15	0.75	0	0.95	0.15	0.75	0.15	0.75	0.15	0.85	0.25	1	0.25	1	0	0.95	0.15	0.75	0.15	0.75	0	0.95	0.15	0.75	0.15	0.75	0.15	0.85	0.25	1
		C15	W15	S1	C15S1	1	0.1	0.85	0	0.85	0	1	0.05	0.95	0.15	0.95	0.15	1	0.05	0.95	0.15	0.95	0.15	1	0.1	0.85	0	0.85	0	1	0.05	0.95	0.15	0.95	0.15	1	0.05	0.95	0.15	0.95	0.15	1	0.1	0.85	0
				S2	C15S2	0.85	0.3	0.73	0.35	0.73	0.35	0.75	0.25	0.85	0.25	0.85	0.25	0.75	0.25	0.85	0.25	0.85	0.25	0.85	0.3	0.73	0.35	0.73	0.35	0.75	0.25	0.85	0.25	0.85	0.25	0.75	0.25	0.85	0.25	0.85	0.25	0.85	0.3	0.73	0.35
				S3	C15S3	0.65	0.4	0.45	0.55	0.45	0.55	0.55	0.45	0.55	0.45	0.55	0.45	0.55	0.45	0.55	0.45	0.55	0.45	0.65	0.4	0.45	0.55	0.45	0.55	0.55	0.45	0.55	0.45	0.55	0.45	0.55	0.45	0.55	0.45	0.55	0.45	0.65	0.4	0.45	0.55
				S4	C15S4	0.35	0.77	0.24	0.68	0.24	0.68	0.35	0.76	0.4	0.65	0.4	0.65	0.35	0.76	0.4	0.65	0.4	0.65	0.35	0.77	0.24	0.68	0.24	0.68	0.35	0.76	0.4	0.65	0.4	0.65	0.35	0.76	0.4	0.65	0.4	0.65	0.35	0.77	0.24	0.68
				S5	C15S5	0.15	0.85	0.25	1	0.25	1	0	0.95	0.15	0.75	0.15	0.75	0	0.95	0.15	0.75	0.15	0.75	0.15	0.85	0.25	1	0.25	1	0	0.95	0.15	0.75	0.15	0.75	0	0.95	0.15	0.75	0.15	0.75	0.15	0.85	0.25	1

## Sheet: Uncertainty Analysis
			Modified Flox																																								Modified Flox
																																											A		B		C		D
Criterion	Weight	Section	Oncology		Surgery		Radiotherapy		Palliative		Management		Economics		Epidemiology		Pharmacy		Industry		Media		Patient		Stakeholder 12		Stakeholder 13		Stakeholder 14		Stakeholder 15		Stakeholder 16		Stakeholder 17		Stakeholder 18		Stakeholder 19		Stakeholder 20		MAX [E1..E4]		MAX [E6..E12]		MAX [E24..E24]		MAX [E24..E26]
	Peso	Peso	ai,j,1	bi,j,1	ai,j,2	bi,j,2	ai,j,3	bi,j,3	ai,j,4	bi,j,4	ai,j,5	bi,j,5	ai,j,6	bi,j,6	ai,j,7	bi,j,7	ai,j,8	bi,j,8	ai,j,9	bi,j,9	ai,j,10	bi,j,10	ai,j,11	bi,j,11	ai,j,12	bi,j,12	ai,j,13	bi,j,13	ai,j,14	bi,j,14	ai,j,15	bi,j,15	ai,j,16	bi,j,16	ai,j,17.	bi,j,17	ai,j,18	bi,j,18	ai,j,19	bi,j,19	ai,j,20	bi,j,20	ai,gA	bi,gA	ai,gB	bi,gB	ai,gC	bi,gC	ai,gD
C01	0.220688	S4	1	0.15	0.7	0.3	0.65	0.05	0.7	0.05	0.58	0.3	0.9	0	0.6	0.4	0.66	0.5	0.78	0.45	0.35	0.5	0.9	0	0.33	0.69	0.3	0.7	0.26	0.73	0.26	0.73	0.3	0.7	0.26	0.73	0.26	0.73	0.3	0.7	0.33	0.69	1	0.05	0.9	0	0.9	0
C02	0.183341	S3	0.5	0.7	0.4	0.4	0.5	0.1	0.8	0.2	0.69	0.3	0.8	0.1	0.74	0.3	0.68	0.2	0.65	0.55	0.5	0.32	0.68	0.2	0.55	0.45	0.65	0.4	0.45	0.55	0.45	0.55	0.65	0.4	0.45	0.55	0.45	0.55	0.55	0.45	0.55	0.45	0.8	0.1	0.68	0.1	0.68	0.2
C03	0.202128	S4	0.3	0.3	0.4	0.1	0.03	0	0.2	0.15	0.55	0.38	0.3	0.2	0.35	0.08	0.2	0.03	0.04	0.2	0.18	0.2	0.41	0	0.24	0.65	0.37	0.67	0.33	0.64	0.33	0.64	0.37	0.67	0.33	0.64	0.33	0.64	0.17	0.73	0.24	0.65	0.4	0	0.55	0.03	0.41	0
C04	0.183341	S1	0.9	0.6	0.9	0.07	1	0	0.95	0.02	0.85	0.2	1	0	0.92	0.05	0.91	0.01	0.7	0.5	0.98	0	0.85	0.1	1	0.21	0.91	0.15	0.85	0.1	0.85	0.1	0.91	0.15	0.85	0.1	0.85	0.1	0.95	0.11	1	0.21	1	0	1	0	0.85	0.1
C05	0.210502	S1	0.9	0.05	0.5	0.4	0.9	0.1	0.9	0.05	0.8	0.3	0.8	0.6	0.85	0.2	0.99	0.02	0.85	0.26	0.95	0.04	0.9	0.3	0.06	0.1	0.95	0.85	0.04	0	0.04	0	0.95	0.85	0.04	0	0.04	0	1	0.88	0.06	0.1	0.9	0.05	0.99	0.02	0.9	0.3
C06	0.0149389	S2
C07	0.0174287	S3
C08	0.0199185	S3
C09	0.0174287	S3
C10	0.0149389	S4
C11	0.0124491	S4
C12	0.00995926	S4
C13	0.00746944	S5
C14	0.00497963	S5
C15	0.00248981	S5
	1		Global value W: Averages of the resulting degrees
			Modified IFL																																								Modified IFL
																																											A		B		C		D
Criterion	Weight	Section	Oncology		Surgery		Radiotherapy		Palliative		Management		Economics		Epidemiology		Pharmacy		Industry		Media		Patient		Stakeholder 12		Stakeholder 13		Stakeholder 14		Stakeholder 15		Stakeholder 16		Stakeholder 17		Stakeholder 18		Stakeholder 19		Stakeholder 20		MAX [E1..E4]		MAX [E6..E12]		MAX [E24..E24]		MAX [E24..E26]
	Peso	Peso	ai,j,1	bi,j,1	ai,j,2	bi,j,2	ai,j,3	bi,j,3	ai,j,4	bi,j,4	ai,j,5	bi,j,5	ai,j,6	bi,j,6	ai,j,7	bi,j,7	ai,j,8	bi,j,8	ai,j,9	bi,j,9	ai,j,10	bi,j,10	ai,j,11	bi,j,11	ai,j,12	bi,j,12	ai,j,13	bi,j,13	ai,j,14	bi,j,14	ai,j,15	bi,j,15	ai,j,16	bi,j,16	ai,j,17.	bi,j,17	ai,j,18	bi,j,18	ai,j,19	bi,j,19	ai,j,20	bi,j,20	ai,gA	bi,gA	ai,gB	bi,gB	ai,gC	bi,gC	ai,gD
C01	0.220688	S5	0.5	0.95	0.3	0.1	0.6	0.05	0.5	0.2	0.5	0.4	0.7	0.7	0.2	0.43	0.4	0.02	0.7	0.45	0.18	0.65	0.6	0.5	0.1	0.8	0.2	0.9	0.2	1	0.2	1	0.2	0.9	0.2	1	0.2	1	0	1	0.1	0.8	0.6	0.05	0.7	0.02	0.6	0.5
C02	0.183341	S4	0.5	0.7	0.3	0.4	0.4	0.1	0.7	0.2	0.66	0.35	0.7	0.29	0.3	0.15	0.55	0.2	0.65	0.55	0.34	0.65	0.56	0.1	0.31	0.79	0.29	0.7	0.24	0.83	0.24	0.83	0.29	0.7	0.24	0.83	0.24	0.83	0.35	0.65	0.31	0.79	0.7	0.1	0.56	0.15	0.56	0.1
C03	0.202128	S5	0.15	0.1	0.2	0.1	0.01	0	0.1	0.05	0.4	0.5	0	0.2	0.05	0.03	0.02	0.06	0.01	0.2	0.01	0.3	0.3	0	0.17	0.83	0.18	0.02	0.21	0.95	0.21	0.95	0.18	0.02	0.21	0.95	0.21	0.95	0.05	0.98	0.17	0.83	0.2	0	0.4	0.03	0.3	0
C04	0.183341	S1	0.9	0.6	0.9	0.07	1	0	0.95	0.02	0.85	0.2	1	0	0.92	0.05	0.91	0.01	0.7	0.5	0.98	0	0.85	0.1	1	0.21	0.91	0.15	0.85	0.1	0.85	0.1	0.91	0.15	0.85	0.1	0.85	0.1	0.95	0.11	1	0.21	1	0	1	0	0.85	0.1
C05	0.210502	S1	0.9	0.05	0.5	0.4	0.9	0.1	0.9	0.05	0.8	0.3	0.8	0.6	0.85	0.2	0.99	0.02	0.85	0.26	0.95	0.04	0.9	0.3	0.06	0.1	0.95	0.85	0.04	0	0.04	0	0.95	0.85	0.04	0	0.04	0	1	0.88	0.06	0.1	0.9	0.05	0.99	0.02	0.9	0.3
C06	0.0149389	S2
C07	0.0174287	S3
C08	0.0199185	S3
C09	0.0174287	S3
C10	0.0149389	S4
C11	0.0124491	S4
C12	0.00995926	S4
C13	0.00746944	S5
C14	0.00497963	S5
C15	0.00248981	S5
	1		Global value W: Averages of the resulting degrees
			mFOLFOX6																																								mFOLFOX6
																																											A		B		C		D
Criterion	Weight	Section	Oncology		Surgery		Radiotherapy		Palliative		Management		Economics		Epidemiology		Pharmacy		Industry		Media		Patient		Stakeholder 12		Stakeholder 13		Stakeholder 14		Stakeholder 15		Stakeholder 16		Stakeholder 17		Stakeholder 18		Stakeholder 19		Stakeholder 20		MAX [E1..E4]		MAX [E6..E12]		MAX [E24..E24]		MAX [E24..E26]
	Peso	Peso	ai,j,1	bi,j,1	ai,j,2	bi,j,2	ai,j,3	bi,j,3	ai,j,4	bi,j,4	ai,j,5	bi,j,5	ai,j,6	bi,j,6	ai,j,7	bi,j,7	ai,j,8	bi,j,8	ai,j,9	bi,j,9	ai,j,10	bi,j,10	ai,j,11	bi,j,11	ai,j,12	bi,j,12	ai,j,13	bi,j,13	ai,j,14	bi,j,14	ai,j,15	bi,j,15	ai,j,16	bi,j,16	ai,j,17.	bi,j,17	ai,j,18	bi,j,18	ai,j,19	bi,j,19	ai,j,20	bi,j,20	ai,gA	bi,gA	ai,gB	bi,gB	ai,gC	bi,gC	ai,gD
C01	0.220688	S3	1	0.15	0.8	0.2	0.7	0.1	0.75	0.05	0.62	0.3	1	0	0.7	0.35	0.75	0.28	0.78	0.45	0.5	0.3	0.9	0	0.6	0.5	0.6	0.4	0.5	0.4	0.5	0.4	0.6	0.4	0.5	0.4	0.5	0.4	0.5	0.5	0.6	0.5	1	0.05	1	0	0.9	0
C02	0.183341	S3	0.5	0.7	0.4	0.4	0.5	0.1	0.8	0.2	0.69	0.3	0.8	0.1	0.74	0.3	0.68	0.2	0.65	0.55	0.5	0.32	0.68	0.2	0.55	0.45	0.65	0.4	0.45	0.55	0.45	0.55	0.65	0.4	0.45	0.55	0.45	0.55	0.55	0.45	0.55	0.45	0.8	0.1	0.68	0.1	0.68	0.2
C03	0.202128	S5	0.15	0.1	0.2	0.1	0.01	0	0.1	0.05	0.4	0.5	0	0.2	0.05	0.03	0.02	0.06	0.01	0.2	0.01	0.3	0.3	0	0.17	0.83	0.18	0.02	0.21	0.95	0.21	0.95	0.18	0.02	0.21	0.95	0.21	0.95	0.05	0.98	0.17	0.83	0.2	0	0.4	0.03	0.3	0
C04	0.183341	S1	0.9	0.6	0.9	0.07	1	0	0.95	0.02	0.85	0.2	1	0	0.92	0.05	0.91	0.01	0.7	0.5	0.98	0	0.85	0.1	1	0.21	0.91	0.15	0.85	0.1	0.85	0.1	0.91	0.15	0.85	0.1	0.85	0.1	0.95	0.11	1	0.21	1	0	1	0	0.85	0.1
C05	0.210502	S1	0.9	0.05	0.5	0.4	0.9	0.1	0.9	0.05	0.8	0.3	0.8	0.6	0.85	0.2	0.99	0.02	0.85	0.26	0.95	0.04	0.9	0.3	0.06	0.1	0.95	0.85	0.04	0	0.04	0	0.95	0.85	0.04	0	0.04	0	1	0.88	0.06	0.1	0.9	0.05	0.99	0.02	0.9	0.3
C06	0.0149389	S2
C07	0.0174287	S3
C08	0.0199185	S3
C09	0.0174287	S3
C10	0.0149389	S4
C11	0.0124491	S4
C12	0.00995926	S4
C13	0.00746944	S5
C14	0.00497963	S5
C15	0.00248981	S5
	1		Global value W: Averages of the resulting degrees
			FOLFIRI																																								FOLFIRI
																																											A		B		C		D
Criterion	Weight	Section	Oncology		Surgery		Radiotherapy		Palliative		Management		Economics		Epidemiology		Pharmacy		Industry		Media		Patient		Stakeholder 12		Stakeholder 13		Stakeholder 14		Stakeholder 15		Stakeholder 16		Stakeholder 17		Stakeholder 18		Stakeholder 19		Stakeholder 20		MAX [E1..E4]		MAX [E6..E12]		MAX [E24..E24]		MAX [E24..E26]
	Peso	Peso	ai,j,1	bi,j,1	ai,j,2	bi,j,2	ai,j,3	bi,j,3	ai,j,4	bi,j,4	ai,j,5	bi,j,5	ai,j,6	bi,j,6	ai,j,7	bi,j,7	ai,j,8	bi,j,8	ai,j,9	bi,j,9	ai,j,10	bi,j,10	ai,j,11	bi,j,11	ai,j,12	bi,j,12	ai,j,13	bi,j,13	ai,j,14	bi,j,14	ai,j,15	bi,j,15	ai,j,16	bi,j,16	ai,j,17.	bi,j,17	ai,j,18	bi,j,18	ai,j,19	bi,j,19	ai,j,20	bi,j,20	ai,gA	bi,gA	ai,gB	bi,gB	ai,gC	bi,gC	ai,gD
C01	0.220688	S3	1	0.15	0.8	0.2	0.7	0.1	0.75	0.05	0.62	0.3	1	0	0.7	0.35	0.75	0.28	0.78	0.45	0.5	0.3	0.9	0	0.6	0.5	0.6	0.4	0.5	0.4	0.5	0.4	0.6	0.4	0.5	0.4	0.5	0.4	0.5	0.5	0.6	0.5	1	0.05	1	0	0.9	0
C02	0.183341	S3	0.5	0.7	0.4	0.4	0.5	0.1	0.8	0.2	0.69	0.3	0.8	0.1	0.74	0.3	0.68	0.2	0.65	0.55	0.5	0.32	0.68	0.2	0.55	0.45	0.65	0.4	0.45	0.55	0.45	0.55	0.65	0.4	0.45	0.55	0.45	0.55	0.55	0.45	0.55	0.45	0.8	0.1	0.68	0.1	0.68	0.2
C03	0.202128	S4	0.3	0.3	0.4	0.1	0.03	0	0.2	0.15	0.55	0.38	0.3	0.2	0.35	0.08	0.2	0.03	0.04	0.2	0.18	0.2	0.41	0	0.24	0.65	0.37	0.67	0.33	0.64	0.33	0.64	0.37	0.67	0.33	0.64	0.33	0.64	0.17	0.73	0.24	0.65	0.4	0	0.55	0.03	0.41	0
C04	0.183341	S1	0.9	0.6	0.9	0.07	1	0	0.95	0.02	0.85	0.2	1	0	0.92	0.05	0.91	0.01	0.7	0.5	0.98	0	0.85	0.1	1	0.21	0.91	0.15	0.85	0.1	0.85	0.1	0.91	0.15	0.85	0.1	0.85	0.1	0.95	0.11	1	0.21	1	0	1	0	0.85	0.1
C05	0.210502	S1	0.9	0.05	0.5	0.4	0.9	0.1	0.9	0.05	0.8	0.3	0.8	0.6	0.85	0.2	0.99	0.02	0.85	0.26	0.95	0.04	0.9	0.3	0.06	0.1	0.95	0.85	0.04	0	0.04	0	0.95	0.85	0.04	0	0.04	0	1	0.88	0.06	0.1	0.9	0.05	0.99	0.02	0.9	0.3
C06	0.0149389	S2
C07	0.0174287	S3
C08	0.0199185	S3
C09	0.0174287	S3
C10	0.0149389	S4
C11	0.0124491	S4
C12	0.00995926	S4
C13	0.00746944	S5
C14	0.00497963	S5
C15	0.00248981	S5
	1		Global value W: Averages of the resulting degrees
			Panitumumab																																								Panitumumab
																																											A		B		C		D
Criterion	Weight	Section	Oncology		Surgery		Radiotherapy		Palliative		Management		Economics		Epidemiology		Pharmacy		Industry		Media		Patient		Stakeholder 12		Stakeholder 13		Stakeholder 14		Stakeholder 15		Stakeholder 16		Stakeholder 17		Stakeholder 18		Stakeholder 19		Stakeholder 20		MAX [E1..E4]		MAX [E6..E12]		MAX [E24..E24]		MAX [E24..E26]
	Peso	Peso	ai,j,1	bi,j,1	ai,j,2	bi,j,2	ai,j,3	bi,j,3	ai,j,4	bi,j,4	ai,j,5	bi,j,5	ai,j,6	bi,j,6	ai,j,7	bi,j,7	ai,j,8	bi,j,8	ai,j,9	bi,j,9	ai,j,10	bi,j,10	ai,j,11	bi,j,11	ai,j,12	bi,j,12	ai,j,13	bi,j,13	ai,j,14	bi,j,14	ai,j,15	bi,j,15	ai,j,16	bi,j,16	ai,j,17.	bi,j,17	ai,j,18	bi,j,18	ai,j,19	bi,j,19	ai,j,20	bi,j,20	ai,gA	bi,gA	ai,gB	bi,gB	ai,gC	bi,gC	ai,gD
C01	0.220688	S3	1	0.15	0.8	0.2	0.7	0.1	0.75	0.05	0.62	0.3	1	0	0.7	0.35	0.75	0.28	0.78	0.45	0.5	0.3	0.9	0	0.6	0.5	0.6	0.4	0.5	0.4	0.5	0.4	0.6	0.4	0.5	0.4	0.5	0.4	0.5	0.5	0.6	0.5	1	0.05	1	0	0.9	0
C02	0.183341	S4	0.5	0.7	0.3	0.4	0.4	0.1	0.7	0.2	0.66	0.35	0.7	0.29	0.3	0.15	0.55	0.2	0.65	0.55	0.34	0.65	0.56	0.1	0.31	0.79	0.29	0.7	0.24	0.83	0.24	0.83	0.29	0.7	0.24	0.83	0.24	0.83	0.35	0.65	0.31	0.79	0.7	0.1	0.56	0.15	0.56	0.1
C03	0.202128	S5	0.15	0.1	0.2	0.1	0.01	0	0.1	0.05	0.4	0.5	0	0.2	0.05	0.03	0.02	0.06	0.01	0.2	0.01	0.3	0.3	0	0.17	0.83	0.18	0.02	0.21	0.95	0.21	0.95	0.18	0.02	0.21	0.95	0.21	0.95	0.05	0.98	0.17	0.83	0.2	0	0.4	0.03	0.3	0
C04	0.183341	S4	0.7	0.5	0.8	0.21	0.8	0.15	0.7	0.1	0.55	0.45	1	0	0.75	0.22	0.68	0.05	0.51	0.55	0.88	0	0.7	0.35	0.48	0.68	0.22	0.7	0.28	0.6	0.28	0.6	0.22	0.7	0.28	0.6	0.28	0.6	0.3	0.76	0.48	0.68	0.8	0.1	1	0	0.7	0.35
C05	0.210502	S1	0.9	0.05	0.5	0.4	0.9	0.1	0.9	0.05	0.8	0.3	0.8	0.6	0.85	0.2	0.99	0.02	0.85	0.26	0.95	0.04	0.9	0.3	0.06	0.1	0.95	0.85	0.04	0	0.04	0	0.95	0.85	0.04	0	0.04	0	1	0.88	0.06	0.1	0.9	0.05	0.99	0.02	0.9	0.3
C06	0.0149389	S2
C07	0.0174287	S3
C08	0.0199185	S3
C09	0.0174287	S3
C10	0.0149389	S4
C11	0.0124491	S4
C12	0.00995926	S4
C13	0.00746944	S5
C14	0.00497963	S5
C15	0.00248981	S5
	1		Global value W: Averages of the resulting degrees
			Cetuximab																																								Cetuximab
																																											A		B		C		D
Criterion	Weight	Section	Oncology		Surgery		Radiotherapy		Palliative		Management		Economics		Epidemiology		Pharmacy		Industry		Media		Patient		Stakeholder 12		Stakeholder 13		Stakeholder 14		Stakeholder 15		Stakeholder 16		Stakeholder 17		Stakeholder 18		Stakeholder 19		Stakeholder 20		MAX [E1..E4]		MAX [E6..E12]		MAX [E24..E24]		MAX [E24..E26]
	Peso	Peso	ai,j,1	bi,j,1	ai,j,2	bi,j,2	ai,j,3	bi,j,3	ai,j,4	bi,j,4	ai,j,5	bi,j,5	ai,j,6	bi,j,6	ai,j,7	bi,j,7	ai,j,8	bi,j,8	ai,j,9	bi,j,9	ai,j,10	bi,j,10	ai,j,11	bi,j,11	ai,j,12	bi,j,12	ai,j,13	bi,j,13	ai,j,14	bi,j,14	ai,j,15	bi,j,15	ai,j,16	bi,j,16	ai,j,17.	bi,j,17	ai,j,18	bi,j,18	ai,j,19	bi,j,19	ai,j,20	bi,j,20	ai,gA	bi,gA	ai,gB	bi,gB	ai,gC	bi,gC	ai,gD
C01	0.220688	S4	1	0.15	0.7	0.3	0.65	0.05	0.7	0.05	0.58	0.3	0.9	0	0.6	0.4	0.66	0.5	0.78	0.45	0.35	0.5	0.9	0	0.33	0.69	0.3	0.7	0.26	0.73	0.26	0.73	0.3	0.7	0.26	0.73	0.26	0.73	0.3	0.7	0.33	0.69	1	0.05	0.9	0	0.9	0
C02	0.183341	S3	0.5	0.7	0.4	0.4	0.5	0.1	0.8	0.2	0.69	0.3	0.8	0.1	0.74	0.3	0.68	0.2	0.65	0.55	0.5	0.32	0.68	0.2	0.55	0.45	0.65	0.4	0.45	0.55	0.45	0.55	0.65	0.4	0.45	0.55	0.45	0.55	0.55	0.45	0.55	0.45	0.8	0.1	0.68	0.1	0.68	0.2
C03	0.202128	S5	0.15	0.1	0.2	0.1	0.01	0	0.1	0.05	0.4	0.5	0	0.2	0.05	0.03	0.02	0.06	0.01	0.2	0.01	0.3	0.3	0	0.17	0.83	0.18	0.02	0.21	0.95	0.21	0.95	0.18	0.02	0.21	0.95	0.21	0.95	0.05	0.98	0.17	0.83	0.2	0	0.4	0.03	0.3	0
C04	0.183341	S3	0.85	0.6	0.8	0.12	0.93	0.02	0.8	0.1	0.65	0.3	1	0	0.82	0.18	0.73	0.03	0.55	0.55	0.88	0	0.7	0.2	0.6	0.51	0.65	0.46	0.55	0.48	0.55	0.48	0.65	0.46	0.55	0.48	0.55	0.48	0.55	0.5	0.6	0.51	0.93	0.02	1	0	0.7	0.2
C05	0.210502	S1	0.9	0.05	0.5	0.4	0.9	0.1	0.9	0.05	0.8	0.3	0.8	0.6	0.85	0.2	0.99	0.02	0.85	0.26	0.95	0.04	0.9	0.3	0.06	0.1	0.95	0.85	0.04	0	0.04	0	0.95	0.85	0.04	0	0.04	0	1	0.88	0.06	0.1	0.9	0.05	0.99	0.02	0.9	0.3
C06	0.0149389	S2
C07	0.0174287	S3
C08	0.0199185	S3
C09	0.0174287	S3
C10	0.0149389	S4
C11	0.0124491	S4
C12	0.00995926	S4
C13	0.00746944	S5
C14	0.00497963	S5
C15	0.00248981	S5
	1		Global value W: Averages of the resulting degrees
			Technology 7																																								Technology 7
																																											A		B		C		D
Criterion	Weight	Section	Oncology		Surgery		Radiotherapy		Palliative		Management		Economics		Epidemiology		Pharmacy		Industry		Media		Patient		Stakeholder 12		Stakeholder 13		Stakeholder 14		Stakeholder 15		Stakeholder 16		Stakeholder 17		Stakeholder 18		Stakeholder 19		Stakeholder 20		MAX [E1..E4]		MAX [E6..E12]		MAX [E24..E24]		MAX [E24..E26]
	Peso	Peso	ai,j,1	bi,j,1	ai,j,2	bi,j,2	ai,j,3	bi,j,3	ai,j,4	bi,j,4	ai,j,5	bi,j,5	ai,j,6	bi,j,6	ai,j,7	bi,j,7	ai,j,8	bi,j,8	ai,j,9	bi,j,9	ai,j,10	bi,j,10	ai,j,11	bi,j,11	ai,j,12	bi,j,12	ai,j,13	bi,j,13	ai,j,14	bi,j,14	ai,j,15	bi,j,15	ai,j,16	bi,j,16	ai,j,17.	bi,j,17	ai,j,18	bi,j,18	ai,j,19	bi,j,19	ai,j,20	bi,j,20	ai,gA	bi,gA	ai,gB	bi,gB	ai,gC	bi,gC	ai,gD
C01	0.220688	S1	1	0.1	0.9	0.2	0.9	0.1	0.85	0.05	0.8	0.3	1	0	0.9	0.15	0.94	0.02	0.78	0.45	0.97	0.12	0.95	0	0.9	0.1	1	0.1	0.9	0	0.9	0	1	0.1	0.9	0	0.9	0	1	0	0.9	0.1	1	0.05	1	0	0.95	0
C02	0.183341	S1	0.85	0.5	0.6	0.3	0.85	0.2	0.9	0.05	0.8	0.3	1	0	0.9	0.2	0.9	0.4	0.65	0.55	0.98	0.02	0.8	0.2	0.95	0.15	1	0.1	0.85	0	0.85	0	1	0.1	0.85	0	0.85	0	1	0.05	0.95	0.15	0.9	0.05	0.8	0	0.8	0.2
C03	0.202128	S1	0.95	0.05	0.9	0.1	0.99	0	0.9	0.05	0.9	0.2	1	0	0.8	0.01	0.99	0	0.3	0.37	0.8	0.2	0.9	0.1	0.98	0.18	0.88	0.12	0.82	0.07	0.82	0.07	0.88	0.12	0.82	0.07	0.82	0.07	0.92	0.08	0.98	0.18	0.99	0	1	0	0.9	0.1
C04	0.183341	S2	0.85	0.6	0.9	0.12	0.98	0	0.95	0.1	0.78	0.25	1	0	0.87	0.1	0.8	0.03	0.6	0.5	0.88	0	0.85	0.2	0.86	0.3	0.8	0.21	0.66	0.31	0.66	0.31	0.8	0.21	0.66	0.31	0.66	0.31	0.7	0.26	0.86	0.3	0.98	0	1	0	0.85	0.2
C05	0.210502	S2	0.9	0.15	0.4	0.4	0.8	0.2	0.8	0.05	0.7	0.3	0.6	0.7	0.78	0.13	0.97	0.1	0.78	0.26	0.9	0.04	0.8	0.3	0.8	0.3	0.8	0.2	0.7	0.3	0.7	0.3	0.8	0.2	0.7	0.3	0.7	0.3	0.7	0.2	0.8	0.3	0.9	0.05	0.97	0.04	0.8	0.3
C06	0.0149389	S2
C07	0.0174287	S3
C08	0.0199185	S3
C09	0.0174287	S3
C10	0.0149389	S4
C11	0.0124491	S4
C12	0.00995926	S4
C13	0.00746944	S5
C14	0.00497963	S5
C15	0.00248981	S5
	1		Global value W: Averages of the resulting degrees
			Technology 8																																								Technology 8
																																											A		B		C		D
Criterion	Weight	Section	Oncology		Surgery		Radiotherapy		Palliative		Management		Economics		Epidemiology		Pharmacy		Industry		Media		Patient		Stakeholder 12		Stakeholder 13		Stakeholder 14		Stakeholder 15		Stakeholder 16		Stakeholder 17		Stakeholder 18		Stakeholder 19		Stakeholder 20		MAX [E1..E4]		MAX [E6..E12]		MAX [E24..E24]		MAX [E24..E26]
	Peso	Peso	ai,j,1	bi,j,1	ai,j,2	bi,j,2	ai,j,3	bi,j,3	ai,j,4	bi,j,4	ai,j,5	bi,j,5	ai,j,6	bi,j,6	ai,j,7	bi,j,7	ai,j,8	bi,j,8	ai,j,9	bi,j,9	ai,j,10	bi,j,10	ai,j,11	bi,j,11	ai,j,12	bi,j,12	ai,j,13	bi,j,13	ai,j,14	bi,j,14	ai,j,15	bi,j,15	ai,j,16	bi,j,16	ai,j,17.	bi,j,17	ai,j,18	bi,j,18	ai,j,19	bi,j,19	ai,j,20	bi,j,20	ai,gA	bi,gA	ai,gB	bi,gB	ai,gC	bi,gC	ai,gD
C01	0.220688	S1	1	0.1	0.9	0.2	0.9	0.1	0.85	0.05	0.8	0.3	1	0	0.9	0.15	0.94	0.02	0.78	0.45	0.97	0.12	0.95	0	0.9	0.1	1	0.1	0.9	0	0.9	0	1	0.1	0.9	0	0.9	0	1	0	0.9	0.1	1	0.05	1	0	0.95	0
C02	0.183341	S1	0.85	0.5	0.6	0.3	0.85	0.2	0.9	0.05	0.8	0.3	1	0	0.9	0.2	0.9	0.4	0.65	0.55	0.98	0.02	0.8	0.2	0.95	0.15	1	0.1	0.85	0	0.85	0	1	0.1	0.85	0	0.85	0	1	0.05	0.95	0.15	0.9	0.05	0.8	0	0.8	0.2
C03	0.202128	S1	0.95	0.05	0.9	0.1	0.99	0	0.9	0.05	0.9	0.2	1	0	0.8	0.01	0.99	0	0.3	0.37	0.8	0.2	0.9	0.1	0.98	0.18	0.88	0.12	0.82	0.07	0.82	0.07	0.88	0.12	0.82	0.07	0.82	0.07	0.92	0.08	0.98	0.18	0.99	0	1	0	0.9	0.1
C04	0.183341	S2	0.85	0.6	0.9	0.12	0.98	0	0.95	0.1	0.78	0.25	1	0	0.87	0.1	0.8	0.03	0.6	0.5	0.88	0	0.85	0.2	0.86	0.3	0.8	0.21	0.66	0.31	0.66	0.31	0.8	0.21	0.66	0.31	0.66	0.31	0.7	0.26	0.86	0.3	0.98	0	1	0	0.85	0.2
C05	0.210502	S2	0.9	0.15	0.4	0.4	0.8	0.2	0.8	0.05	0.7	0.3	0.6	0.7	0.78	0.13	0.97	0.1	0.78	0.26	0.9	0.04	0.8	0.3	0.8	0.3	0.8	0.2	0.7	0.3	0.7	0.3	0.8	0.2	0.7	0.3	0.7	0.3	0.7	0.2	0.8	0.3	0.9	0.05	0.97	0.04	0.8	0.3
C06	0.0149389	S2
C07	0.0174287	S3
C08	0.0199185	S3
C09	0.0174287	S3
C10	0.0149389	S4
C11	0.0124491	S4
C12	0.00995926	S4
C13	0.00746944	S5
C14	0.00497963	S5
C15	0.00248981	S5
	1		Global value W: Averages of the resulting degrees
			Technology 9																																								Technology 9
																																											A		B		C		D
Criterion	Weight	Section	Oncology		Surgery		Radiotherapy		Palliative		Management		Economics		Epidemiology		Pharmacy		Industry		Media		Patient		Stakeholder 12		Stakeholder 13		Stakeholder 14		Stakeholder 15		Stakeholder 16		Stakeholder 17		Stakeholder 18		Stakeholder 19		Stakeholder 20		MAX [E1..E4]		MAX [E6..E12]		MAX [E24..E24]		MAX [E24..E26]
	Peso	Peso	ai,j,1	bi,j,1	ai,j,2	bi,j,2	ai,j,3	bi,j,3	ai,j,4	bi,j,4	ai,j,5	bi,j,5	ai,j,6	bi,j,6	ai,j,7	bi,j,7	ai,j,8	bi,j,8	ai,j,9	bi,j,9	ai,j,10	bi,j,10	ai,j,11	bi,j,11	ai,j,12	bi,j,12	ai,j,13	bi,j,13	ai,j,14	bi,j,14	ai,j,15	bi,j,15	ai,j,16	bi,j,16	ai,j,17.	bi,j,17	ai,j,18	bi,j,18	ai,j,19	bi,j,19	ai,j,20	bi,j,20	ai,gA	bi,gA	ai,gB	bi,gB	ai,gC	bi,gC	ai,gD
C01	0.220688	S1	1	0.1	0.9	0.2	0.9	0.1	0.85	0.05	0.8	0.3	1	0	0.9	0.15	0.94	0.02	0.78	0.45	0.97	0.12	0.95	0	0.9	0.1	1	0.1	0.9	0	0.9	0	1	0.1	0.9	0	0.9	0	1	0	0.9	0.1	1	0.05	1	0	0.95	0
C02	0.183341	S1	0.85	0.5	0.6	0.3	0.85	0.2	0.9	0.05	0.8	0.3	1	0	0.9	0.2	0.9	0.4	0.65	0.55	0.98	0.02	0.8	0.2	0.95	0.15	1	0.1	0.85	0	0.85	0	1	0.1	0.85	0	0.85	0	1	0.05	0.95	0.15	0.9	0.05	0.8	0	0.8	0.2
C03	0.202128	S1	0.95	0.05	0.9	0.1	0.99	0	0.9	0.05	0.9	0.2	1	0	0.8	0.01	0.99	0	0.3	0.37	0.8	0.2	0.9	0.1	0.98	0.18	0.88	0.12	0.82	0.07	0.82	0.07	0.88	0.12	0.82	0.07	0.82	0.07	0.92	0.08	0.98	0.18	0.99	0	1	0	0.9	0.1
C04	0.183341	S2	0.85	0.6	0.9	0.12	0.98	0	0.95	0.1	0.78	0.25	1	0	0.87	0.1	0.8	0.03	0.6	0.5	0.88	0	0.85	0.2	0.86	0.3	0.8	0.21	0.66	0.31	0.66	0.31	0.8	0.21	0.66	0.31	0.66	0.31	0.7	0.26	0.86	0.3	0.98	0	1	0	0.85	0.2
C05	0.210502	S2	0.9	0.15	0.4	0.4	0.8	0.2	0.8	0.05	0.7	0.3	0.6	0.7	0.78	0.13	0.97	0.1	0.78	0.26	0.9	0.04	0.8	0.3	0.8	0.3	0.8	0.2	0.7	0.3	0.7	0.3	0.8	0.2	0.7	0.3	0.7	0.3	0.7	0.2	0.8	0.3	0.9	0.05	0.97	0.04	0.8	0.3
C06	0.0149389	S2
C07	0.0174287	S3
C08	0.0199185	S3
C09	0.0174287	S3
C10	0.0149389	S4
C11	0.0124491	S4
C12	0.00995926	S4
C13	0.00746944	S5
C14	0.00497963	S5
C15	0.00248981	S5
	1		Global value W: Averages of the resulting degrees
			Technology 10																																								Technology 10
																																											A		B		C		D
Criterion	Weight	Section	Oncology		Surgery		Radiotherapy		Palliative		Management		Economics		Epidemiology		Pharmacy		Industry		Media		Patient		Stakeholder 12		Stakeholder 13		Stakeholder 14		Stakeholder 15		Stakeholder 16		Stakeholder 17		Stakeholder 18		Stakeholder 19		Stakeholder 20		MAX [E1..E4]		MAX [E6..E12]		MAX [E24..E24]		MAX [E24..E26]
	Peso	Peso	ai,j,1	bi,j,1	ai,j,2	bi,j,2	ai,j,3	bi,j,3	ai,j,4	bi,j,4	ai,j,5	bi,j,5	ai,j,6	bi,j,6	ai,j,7	bi,j,7	ai,j,8	bi,j,8	ai,j,9	bi,j,9	ai,j,10	bi,j,10	ai,j,11	bi,j,11	ai,j,12	bi,j,12	ai,j,13	bi,j,13	ai,j,14	bi,j,14	ai,j,15	bi,j,15	ai,j,16	bi,j,16	ai,j,17.	bi,j,17	ai,j,18	bi,j,18	ai,j,19	bi,j,19	ai,j,20	bi,j,20	ai,gA	bi,gA	ai,gB	bi,gB	ai,gC	bi,gC	ai,gD
C01	0.220688	S1	1	0.1	0.9	0.2	0.9	0.1	0.85	0.05	0.8	0.3	1	0	0.9	0.15	0.94	0.02	0.78	0.45	0.97	0.12	0.95	0	0.9	0.1	1	0.1	0.9	0	0.9	0	1	0.1	0.9	0	0.9	0	1	0	0.9	0.1	1	0.05	1	0	0.95	0
C02	0.183341	S1	0.85	0.5	0.6	0.3	0.85	0.2	0.9	0.05	0.8	0.3	1	0	0.9	0.2	0.9	0.4	0.65	0.55	0.98	0.02	0.8	0.2	0.95	0.15	1	0.1	0.85	0	0.85	0	1	0.1	0.85	0	0.85	0	1	0.05	0.95	0.15	0.9	0.05	0.8	0	0.8	0.2
C03	0.202128	S1	0.95	0.05	0.9	0.1	0.99	0	0.9	0.05	0.9	0.2	1	0	0.8	0.01	0.99	0	0.3	0.37	0.8	0.2	0.9	0.1	0.98	0.18	0.88	0.12	0.82	0.07	0.82	0.07	0.88	0.12	0.82	0.07	0.82	0.07	0.92	0.08	0.98	0.18	0.99	0	1	0	0.9	0.1
C04	0.183341	S2	0.85	0.6	0.9	0.12	0.98	0	0.95	0.1	0.78	0.25	1	0	0.87	0.1	0.8	0.03	0.6	0.5	0.88	0	0.85	0.2	0.86	0.3	0.8	0.21	0.66	0.31	0.66	0.31	0.8	0.21	0.66	0.31	0.66	0.31	0.7	0.26	0.86	0.3	0.98	0	1	0	0.85	0.2
C05	0.210502	S2	0.9	0.15	0.4	0.4	0.8	0.2	0.8	0.05	0.7	0.3	0.6	0.7	0.78	0.13	0.97	0.1	0.78	0.26	0.9	0.04	0.8	0.3	0.8	0.3	0.8	0.2	0.7	0.3	0.7	0.3	0.8	0.2	0.7	0.3	0.7	0.3	0.7	0.2	0.8	0.3	0.9	0.05	0.97	0.04	0.8	0.3
C06	0.0149389	S2
C07	0.0174287	S3
C08	0.0199185	S3
C09	0.0174287	S3
C10	0.0149389	S4
C11	0.0124491	S4
C12	0.00995926	S4
C13	0.00746944	S5
C14	0.00497963	S5
C15	0.00248981	S5
	1		Global value W: Averages of the resulting degrees
[truncated: 14 more columns]

## Sheet: Group Scores
	Technologies Criteria	Modified Flox		Modified IFL		mFOLFOX6		FOLFIRI		Panitumumab		Cetuximab		Technology 7		Technology 8		Technology 9		Technology 10
		Performance	Score	Performance	Score	Performance	Score	Performance	Score	Performance	Score	Performance	Score	Performance	Score	Performance	Score	Performance	Score	Performance	Score
	Overall survival (OS)	19	10	14.8	15	20.6	5	21.5	40	23.9	50	19.9	90	0	50	0	40	0	5	0	90
	Progression free survival (PFS)	7.9	98	7	90	8	100	8.5	0	7.3	10	8.9	78	0	10	0	0	0	100	0	78
	Grade 3 and 4 adverse events (AEs)	14.8	1	53.8	0.1	31	4	15	0.5	42	50	28.2	80	0	50	0	0.5	0	4	0	80
	Cost of Treatmente (CT)	3329.88	100	1235.13	88	1235.13	92	3545.35	70	16299.9	50	14686	95	0	50	0	70	0	92	0	95
	Burden of disease (BoD)	19000000	0	19000000	0	19000000	0	19000000	50	19000000	50	19000000	100	0	50	0	50	0	0	0	100
		0	10	0	15	0	5	0	40	0	50	0	90	0	50	0	40	0	5	0	100
		0	98	0	90	0	100	0	0	0	10	0	78	0	10	0	0	0	100	0	100
		0	1	0	0.1	0	4	0	0.5	0	50	0	80	0	50	0	0.5	0	4	0	100
		0	100	0	88	0	92	0	70	0	50	0	95	0	50	0	70	0	92	0	100
		0	0	0	0	0	0	0	50	0	50	0	100	0	50	0	50	0	0	0	100
		0	10	0	15	0	5	0	40	0	50	0	90	0	50	0	40	0	5	0	100
		0	98	0	90	0	100	0	0	0	10	0	78	0	10	0	0	0	100	0	100
		0	1	0	0.1	0	4	0	0.5	0	50	0	80	0	50	0	0.5	0	4	0	100
		0	100	0	88	0	92	0	70	0	50	0	95	0	50	0	70	0	92	0	100
		0	0	0	0	0	0	0	50	0	50	0	100	0	50	0	50	0	0	0	100

## Sheet: Group Weights
Swing Weighting
	1)	All the criteria are outlined below, the scales (i.e. low and upper end) are also provided for context.
		Select which of these criterion's swing is the most important.
			Relative						Progression free survival (PFS)						Grade 3 and 4 adverse events (AEs)						Cost of Treatmente (CT)						Burden of disease (BoD)
			Overall survival (OS)
			10						1						1						1						1						0						0						0
			1						10						10						10						10						0						0						0
	2)	Give that criterion 100 points. Then, assign points (i.e. their importance) to the other criteria given that the most important criterion is 100.
	16		1						2						4						4						5
			Points allocated for						Points allocateds for						Points allocateds for						Points allocateds for						Points allocateds for
			Relative Overall survival (OS)						Progression free survival (PFS)						Grade 3 and 4 adverse events (AEs)						Cost of Treatmente (CT)						Burden of disease (BoD)
	3)	The normalised weights are automatically estimated from the points allocated above to the sub-criteria
			0.0625						0.125						0.25						0.25						0.3125						0						0						0
			Normalised weight for						Normalised weight for						Normalised weight for						Normalised weight for						Normalised weight for
			Relative Overall survival (OS)						Progression free survival (PFS)						Grade 3 and 4 adverse events (AEs)						Cost of Treatmente (CT)						Burden of disease (BoD)

## Sheet: Aggregated scores
	Weights		Technologies Criteria	Modified Flox	Modified IFL	mFOLFOX6	FOLFIRI	Panitumumab	Cetuximab	Technology 7	Technology 8	Technology 9	Technology 10
	0.220688		Overall survival (OS)	0.9	0.6	0.9	0.9	0.9	0.9		0.95	0.95	0.95
	0.183341		Progression free survival (PFS)	0.68	0.56	0.68	0.68	0.56	0.68	0.8	0.8	0.8	0.8
	0.202128		Grade 3 and 4 adverse events (AEs)	0.4	0.2	0.2	0.4	0.2	0.2	0.9	0.9	0.9	0.9
	0.183341		Cost of Treatmente (CT)	0.85	0.85	0.85	0.85	0.7	0.7	0.85	0.85	0.85	0.85
	0.210502		Burden of disease (BoD)	0.9	0.9	0.9	0.9	0.9	0.9	0.8	0.8	0.8	0.8
	0
	0
	0
	0
	0
	0
	0
	0
	0
	0
			Total Scores	0.749434	0.620801	0.709009	0.749434	0.659507	0.681507	0.652829	0.862483	0.862483	0.862483

[truncated: 6 more sheets: Aggregated scores old, Criteria Weights, Sub-criteria Weights, Visualisation Aggregated Scores, Visualisation Techonologies, Charts of Uncertainty Analysis]
